# Supplementary material for: Vulgarin, a Sesquiterpene Lactone from Artemisia judaica, Improves the Antidiabetic Effectiveness of Glibenclamide in Streptozotocin-Induced Diabetic Rats via Modulation of PEPCK and G6Pase Genes Expression
Source: Int J Mol Sci. 2022 Dec 13;23(24):15856. doi: 10.3390/ijms232415856 (PMC9781739; doi:10.3390/ijms232415856)
Supplement: Supplementary file 1 [file ijms-23-15856-s001.zip]

Archive with 1 entries (1 files):
- ijms-2066788-supplementary.pdf
